# Supplementary material for: Differential Preclinical Efficacy of Combined CDK4/6 and MEK Inhibition in Low-Grade Serous Ovarian Carcinoma Based on KRAS/NF1 Mutational Status
Source: Int J Mol Sci. 2026 Feb 12;27(4):1774. doi: 10.3390/ijms27041774 (PMC12940316; doi:10.3390/ijms27041774)
Supplement: Supplementary file 1 [file ijms-27-01774-s001.zip]

Archive with 4 entries (4 files):
- Tables Suppl_Carey MS_2025_Revised_20260129.xlsx
- __MACOSX/._Tables Suppl_Carey MS_2025_Revised_20260129.xlsx
- Figures Suppl_Carey MS_2025_Revised_20260129.pptx
- __MACOSX/._Figures Suppl_Carey MS_2025_Revised_20260129.pptx
