# Supplementary material for: Differential Preclinical Efficacy of Combined CDK4/6 and MEK Inhibition in Low-Grade Serous Ovarian Carcinoma Based on KRAS/NF1 Mutational Status
Source: Int J Mol Sci. 2026 Feb 12;27(4):1774. doi: 10.3390/ijms27041774 (PMC12940316; doi:10.3390/ijms27041774)
Supplement: Supplementary file 1 [file ijms-27-01774-s001.zip › Tables Suppl_Carey MS_2025_Revised_20260129.xlsx]

## Sheet: Suppl Table 1
Table S1.	p16 IHC scores in 2-3 0.6 mm tissue microarray cores in primary tumours vs full sections in recurrent LGSOC cases.
LGSCv3 ID	p16 clinical (full section)	p16 TMA (core 1)	p16 TMA (core 2)	p16 TMA (core 2_restain)	p16_TMA results	Concordance
LGSCv3_1	Normal patch/mosaic	1	1	1	Normal patch/mosaic	Yes
LGSCv3_2	Abnormal Block	2	2	2	Abnormal Block	Yes
LGSCv3_4	Normal patch/mosaic	1	1	1	Normal patch/mosaic	Yes
LGSCv3_5	Normal patch/mosaic	1	1	1	Normal patch/mosaic	Yes
LGSCv3_6	Normal patch/mosaic	1	1	1	Normal patch/mosaic	Yes
LGSCv3_9	Normal patch/mosaic	1	1	1	Normal patch/mosaic	Yes
LGSCv3_12	Normal patch/mosaic	1	1	1	Normal patch/mosaic	Yes
LGSCv3_13	Normal patch/mosaic	1	1	1	Normal patch/mosaic	Yes
LGSCv3_14	Normal patch/mosaic	1	1	1	Normal patch/mosaic	Yes
LGSCv3_15	Abnormal complete absence	0	0	0	Abnormal complete absence	Yes
LGSCv3_16	Abnormal complete absence	0	0	0	Abnormal complete absence	Yes
LGSCv3_17	Normal patch/mosaic	1	1	1	Normal patch/mosaic	Yes
LGSCv3_18	Normal patch/mosaic	1	1	1	Normal patch/mosaic	Yes
LGSCv3_19	Normal patch/mosaic	1	1	1	Normal patch/mosaic	Yes
LGSCv3_20	Normal patch/mosaic	1	1	1	Normal patch/mosaic	Yes
LGSCv3_22	Abnormal complete absence	0	0	0	Abnormal complete absence	Yes
LGSCv3_24	Normal patch/mosaic	1	1	1	Normal patch/mosaic	Yes
LGSCv3_25	Normal patch/mosaic	1	1	1	Normal patch/mosaic	Yes
LGSCv3_27	Abnormal complete absence	0	0	0	Abnormal complete absence	Yes
LGSCv3_28	Normal patch/mosaic	1	1	1	Normal patch/mosaic	Yes
LGSCv3_29	Abnormal complete absence	0	0	0	Abnormal complete absence	Yes
LGSCv3_31	Normal patch/mosaic	1	1	1	Normal patch/mosaic	Yes
LGSCv3_33	Normal patch/mosaic	1	1	1	Normal patch/mosaic	Yes
LGSCv3_34	Normal patch/mosaic	1	1	1	Normal patch/mosaic	Yes
LGSCv3_35	Normal patch/mosaic	1	1	1	Normal patch/mosaic	Yes
LGSCv3_37	Normal patch/mosaic	1	1	1	Normal patch/mosaic	Yes
LGSCv3_39	Abnormal complete absence	1	1	1	Normal patch/mosaic	Yes
LGSCv3_43	Normal patch/mosaic	1	1	1	Normal patch/mosaic	Yes
LGSCv3_44	Normal patch/mosaic	1	1	1	Normal patch/mosaic	Yes
LGSCv3_46	Normal patch/mosaic	1	1	1	Normal patch/mosaic	Yes
					Concordance rate	1

## Sheet: Suppl Table 2
Table S2. Correlation between p16 and cyclin D1 immunohistochemistry (IHC) expression in primary-advanced (III-IV) LGSOC tumors (n=85). (*) Pearson Chi-Square p = 0.775; (^) Pearson Chi-Square p = 0.731. Two cases were missing IHC data for p16 or cyclin D1.
	Cyclin D1 IHC expression
P16 IHC expression	Low	Moderate	High	Number of tumors, n (%)
Normal	37 (53.6%)	18 (26.1%)	14 (20.3%)	69 (81.2%)*,^
Abnormal	7 (43.8%)	5 (31.2%)	4 (25%)	16 (18.8%)*
Absent	6 (42.9%)	5 (35.7%)	3 (21.4%)	14 (87.5%)^
Block	1 (50%)	0 (0%)	1 (50%)	2 (12.5%)^
Number of tumors, n (%)	44 (51.8%)	23 (27.1%)	18 (21.2%)	85 (100%)

## Sheet: Suppl Table 3
Table S3. Multivariate Cox regression model results.
		95% confidence interval
Variables	Hazard ratio	Lower	Upper	Regression Coefficient	Standard Error	Wald statistic	Degrees of Freedom	p-value
p16 normal vs abnormal	1.768	1.018	3.069	0.57	0.281	4.099	1	0.043
Residual Disease	1.839	1.301	2.601	0.609	0.177	11.886	1	<0.001
Age	1.2	0.895	1.61	0.183	0.15	1.484	1	0.223

## Sheet: Suppl Table 4
Table S4. LGSOC cell line development attempts: successful versus failed with original tumor p16 IHC status. (*) Cell lines used for in-vitro experiments in the present study. (^) Tumor from previous surgery, but same patient. MP = micropapillary; SBOT = serous borderline ovarian tumor. N/A = not available; N/E = not evaluable.
Cell Line Development	Sample ID	Pathology at diagnosis	Sample origin	p16 IHC results
Successful cell culture establishment (n=10)*	VOA8862	MP LGSOC (primary-advanced)	Tumor tissue	Abnormal (complete absence)
	iOvCa241	SBOT with LGSOC (primary-advanced)	Ascites	N/A
	VOA9164	LGSOC (recurrent)	Tumor tissue	N/E
	VOA10841	MP LGSOC (primary-advanced)	Tumor tissue	Normal (patchy-heterogeneous)
	VOA14202	LGSOC (recurrent)	Tumor tissue	Abnormal (block-like)
	VOA13738	LGSOC (primary-advanced)	Tumor tissue	Normal (patchy-heterogeneous)
	VOA2152^	MP LGSOC (primary-advanced)	Tumor tissue	Abnormal (complete absence)
	VOA4627	LGSOC with psammoma bodies (recurrent)	Ascites	N/A
	VOA6406	MP SBOT with LGSOC (recurrent)	Tumor tissue	Abnormal (complete absence)
	VOA3993	MP LGSOC (recurrent)	Tumor tissue	Abnormal (complete absence)
Failed cell cultrure attempts (n=10)	VOA7263	LGSOC (primary-advanced)	Tumor tissue	Normal (patchy-heterogeneous)
	VOA8804	MP SBOT with LGSOC (primary-advanced)	Tumor tissue	Normal (patchy-heterogeneous)
	VOA10862	LGSOC (recurrent)	Tumor tissue	Abnormal (complete absence)
	VOA12246	SBOT with LGSOC (primary-advanced)	Tumor tissue	Normal (patchy-heterogeneous)
	VOA12274	LGSOC (primary-advanced)	Tumor tissue	Normal (patchy-heterogeneous)
	VOA12512	LGSOC (primary-advanced)	Tumor tissue	Normal (patchy-heterogeneous)
	VOA12557	LGSOC (primary-advanced)	Tumor tissue	Normal (patchy-heterogeneous)
	VOA14224	SBOT with LGSOC (primary-advanced)	Tumor tissue	Normal (patchy-heterogeneous)
	VOA15410	LGSOC (primary-advanced)	Tumor tissue	Normal (patchy-heterogeneous)
	VOA16318	LGSOC (primary-advanced)	Tumor tissue	Abnormal (block-like)

## Sheet: Suppl Table 5
Table S5. LGSOC cell lines characteristics and pathway profiles. (*) Newly derived lines; (~) Previously classified as primary-advanced LGSOC based on the old pathology classification system; (#), Missense gene mutation of unknown clinical significance according to ClinVar; all other reported mutations are known to be pathogenic.
Cell line name	Tumor type at collection	Treatment status	Age at collection	Cell line biomarkers						TRA sensitivity degree
				Sequencing Data			Western Blot Data
				KRAS mutations	Other MAPK missense mutations (BRAF, NRAS, NF1)	Other Cell Cycle missense mutations (CDKN2A/B, CDK2/4/6, CCND1/E1, RB1)	EGFR expression	PKC⍺ expression	Cell Cycle makers
VOA8862	Primary-advanced	Naive	76	G12D	C118Y (NRAS)#	-	Low	Low	Absent p16;	More sensitive
									Low Rb
iOvCa241	Primary-advanced	Post-chemotherapy	51	G12D	-		Low/Absent	Absent	Absent p16;	More sensitive
		(Carboplatin/Taxol)							Absent Rb
VOA9164	Recurrent	Post anti-hormone therapy	67	G12V	-	N3D (CDKN1B)	High	Low	Absent p16;	More sensitive
		(Tamoxifen and Letrozole)							Absent Rb
VOA10841*	Primary-advanced	Naive	71	-	Q61K (NRAS)	-	Low/Absent	Absent	Normal p16;	More sensitive
									Low Rb
VOA14202*	Recurrent	Post-anti-hormone therapy	73	G12V	-	L130Q (CDKN2A)	Low	Absent	Block p16;	More sensitive
		(Anastrozole and Letrozole)							Low Rb
VOA13738*	Primary-advanced	Post anti-hormone therapy	58	-	Y489C (NF1)		High	Low	Absent p16;	More sensitive
		(Letrozole)							High Rb
VOA3723	Recurrent	Post-chemotherapy and anti-hormone therapy	41	-	-	V109G (CDKN1B)	High	High	Absent p16;	More resistant
		(Tamoxifen, Carboplatin/Taxol, Letrozole)							High Rb
VOA4627	Recurrent	Post-multiple lines of therapy	42	-	-		High	High	Absent p16;	More resistant
		(Carboplatin/Taxol, Letrozole, Bevacizumab, Gemcitabine/Carboplatin and PARP inhibitor)							High Rb
VOA6406~	Recurrent	Post-chemotherapy	56	-	Q61R (NRAS)		High	High	Absent p16;	More resistant
		(Carboplatin/Taxol)							High Rb
VOA3993	Recurrent	Post-chemotherapy and anti-hormone therapy	61	-	Q61R (NRAS)		Low	Low	Absent p16;	More resistant
		(Carboplatin/Taxol, Tamoxifen and Letrozole)							High Rb

## Sheet: Suppl Table 6
Table S6. Growth rate values of A) LGSOC cell lines and B) acquired resistant LGSOC cell lines treated with different doses of TRA, PLB, and TRA plus PLB combination over a period of 4 days. Growth rates calculated using grcalculator.org +/- Standard Error of the Mean (SEM). GR value between 1 and 0 signifies a partially cytostatic response, less than 0 signifies a cytotoxic effect.
A)		KRAS/NF1-mutant						KRAS/NF1-wild type
		iOvCa241		VOA13738		VOA14202		VOA6406		VOA4627		VOA3723
	Drug treatment	Average	SEM	Average	SEM	Average	SEM	Average	SEM	Average	SEM	Average	SEM
	5.5 nM TRA	0.241	0.027	0.371	0.023	0.474	0.07	0.385	0.031	0.715	0.009	0.47	0.071
	16.7 nM TRA	0.162	0.053	0.256	0.02	0.323	0.09	0.218	0.014	0.597	0.012	0.267	0.047
	50 nM TRA	-0.01	0.032	0.098	0.033	0.133	0.03	0.232	0.026	0.534	0.008	0.21	0.029
	62.5 nM PLB	0.703	0.014	0.897	0.002	0.91	0.028	0.707	0.039	0.899	0.003	0.722	0.008
	125 nM PLB	0.578	0.025	0.846	0.01	0.866	0.039	0.6	0.044	0.832	0.034	0.624	0.027
	250 nM PLB	0.472	0.036	0.745	0.004	0.748	0.05	0.493	0.033	0.783	0.016	0.452	0.04
	125 nM PLB + 5.5 nM TRA	0.206	0.037	0.357	0.03	0.466	0.09	0.2	0.016	0.552	0.027	0.26	0.047
	125 nM PLB + 16.6 nM TRA	0.136	0.053	0.247	0.036	0.373	0.066	0.189	0.045	0.474	0.03	0.205	0.032
	250 nM PLB + 5.5 nM TRA	0.154	0.046	0.365	0.042	0.361	0.043	0.199	0.042	0.513	0.019	0.232	0.021
	250 nM PLB + 16.6 nM TRA	0.118	0.059	0.206	0.032	0.269	0.05	0.151	0.023	0.422	0.028	0.171	0.017
	250 nM PLB + 50 nM TRA	0.019	0.046	0.123	0.003	0.145	0.05	0.118	0.044	0.403	0.016	0.104	0.048
B)		Acquired drug-resistance
		iOvCa241_TRA_R		VOA6406_TRA_SR		VOA6406_PLB_SR
	Drug treatment	Average	SEM	Average	SEM	Average	SEM
	5.5 nM TRA	0.969	0.012	0.968	0.014	0.71	0.025
	16.7 nM TRA	0.835	0.022	0.902	0.045	0.548	0.034
	50n M TRA	0.259	0.025	0.83	0.067	0.434	0.023
	62.5 nM PLB	0.791	0.066	0.877	0.01	0.909	0.017
	125 nM PLB	0.66	0.036	0.814	0.014	0.865	0.003
	250 nM PLB	0.576	0.082	0.709	0.018	0.778	0.022
	125 nM PLB + 5.5 nM TRA	0.606	0.034	0.777	0.021	0.561	0.025
	125 nM PLB + 16.6 nM TRA	0.454	0.029	0.768	0.017	0.435	0.019
	250 nM PLB + 5.5 nM TRA	0.529	0.055	0.683	0.027	0.456	0.029
	250 nM PLB + 16.6 nM TRA	0.359	0.022	0.69	0.024	0.373	0.023
	250 nM PLB + 50 nM TRA	0.163	0.043	0.592	0.019	0.293	0.034

## Sheet: Suppl Table 7
Table S7. List of antibodies used for immunohistochemistry assays on LGSOC tumors (A), and for western blot assays on LGSOC cell lines (B). RTU = ready-to-use; N/A = not applicable.
A)	Primary antibody	Supplier	Catalogue #	Clone	Dilution	Secondary antibody	HIER/protocol	Detection	Platform
	CCND1	Sigma	241R-4	EP12	RTU	Rabbit monoclonal	H30-X-30	HRP based using 3,3’-diaminobenzidine (DAB)	DAKO Omnis
	CCNE1	Cell Marque	AC-0120RUO	EP126	1:600	Rabbit monoclonal	H30-10M-30	HRP based using 3,3’-diaminobenzidine (DAB)	DAKO Omnis
	CDKN2A/p16	Roche	6695256001	CINtec (E6H4)	RTU	Mouse monoclonal	H30-10M-30	HRP based using 3,3’-diaminobenzidine (DAB)	DAKO Omnis
	RB1	Leica	RB-358-L	13A10	1:100	Mouse monoclonal	H30-10M-30	HRP based using 3,3’-diaminobenzidine (DAB)	DAKO Omnis
B)	Primary antibody	Supplier	Catalogue #	Clone	Dilution	Secondary antibody
	P16,	Abcam	108349	EPR1473	1:1000	Anti-rabbit antibody
	Cyclin D1	Cell Signaling	2922	N/A	1:1000	Anti-rabbit antibody
	Cyclin E1	Cell Signaling	4129	HE12	1:1000	Anti-mouse antibody
	Total Rb	Cell Signaling	9309	4H1	1:500	Anti-mouse antibody
	phospho-Rb (S780)	Cell Signaling	9307	N/A	1:1000	Anti-rabbit antibody
	phospho-Rb (S807/811)	Cell Signaling	8516	D20B12	1:1000	Anti-rabbit antibody
	CDK4	Cell Signaling	12790	D9G3E	1:1000	Anti-rabbit antibody
	CDK6	Cell Signaling	3136	CDK6 (DCS83	1:1000	Anti-mouse antibody
	CDK2	Santa Cruz	748	H298	1:500	Anti-rabbit antibody
	P27	Santa Cruz	528	C19	1:500	Anti-rabbit antibody
	EGFR	Epitomics	0025EU	EP22	1:5000	Anti-rabbit antibody
	PKCα	Cell Signaling	2056	N/A	1:1000	Anti-rabbit antibody
	Total MAPK (ERK1/2)	Millipore	ABS44	N/A	1:5000	Anti-rabbit antibody
	pMAPK (pERK1/2)(Thr202/Tyr204)	Cell Signaling	4376	20G11	1:5000	Anti-rabbit antibody
	Vinculin	Sigma-Aldrich	V9131	N/A	1:400000	Anti-mouse antibody
	Goat-anti-mouse	Sigma-Aldrich	A9917	N/A	1:10000	N/A
	Goat-anti-rabbit	Sigma-Aldrich	A0545	N/A	1:10000	N/A
